# Supplementary material for: Crk proteins activate the Rap1 guanine nucleotide exchange factor C3G by segregated adaptor-dependent and -independent mechanisms
Source: Cell Commun Signal. 2023 Feb 3;21:30. doi: 10.1186/s12964-023-01042-2 (PMC9896810; doi:10.1186/s12964-023-01042-2)
Supplement: Supplementary file 3 — Additional file 2. Raw data of the figures. [file 12964_2023_1042_MOESM3_ESM.xlsx]

## Sheet: Fig 1B
	Experiment #1					Experiment #2					Experiment #3
	Initial [C3G] in the cell = 4.8 µM					Initial [C3G] in the cell = 5.3 µM					Initial [C3G] in the cell = 5.3 µM
	[CrkL] in the injection syringe = 122 µM					[CrkL] in the injection syringe = 237 µM					[CrkL] in the injection syringe = 237 µM
	Molar ratio	Experimental kcal/mol injectant	Fit kcal/mol injectant	Residuals		Molar ratio	Experimental kcal/mol injectant	Fit kcal/mol injectant	Residuals		Molar ratio	Experimental kcal/mol injectant	Fit kcal/mol injectant	Residuals
	0.3364	-12.0516	-12.3489	0.2973		0.4421	-11.4549	-11.4038	-0.0512		0.2117	-12.2882	-12.2747	-0.0135
	0.4873	-11.7188	-12.134	0.4151		0.6329	-11.1275	-11.1387	0.0112		0.31	-12.4098	-12.2118	-0.1981
	0.639	-11.5923	-11.8982	0.3059		0.8245	-10.8261	-10.836	0.0098935		0.409	-12.2271	-12.1422	-0.0849
	0.7916	-11.2455	-11.6406	0.3951		1.017	-10.5835	-10.4929	-0.0905		0.5088	-12.348	-12.065	-0.283
	0.9451	-11.0689	-11.3599	0.291		1.2748	-10.0698	-10.0411	-0.0287		0.6093	-11.9576	-11.9793	0.0216
	1.0994	-10.8891	-11.0558	0.1667		1.5341	-9.5321	-9.4531	-0.079		0.7107	-11.899	-11.8836	-0.0153
	1.2546	-10.6028	-10.7279	0.1251		1.7949	-8.9394	-8.7966	-0.1428		0.8129	-11.6648	-11.7767	0.1119
	1.4107	-10.3622	-10.377	0.0147		2.0571	-8.1095	-8.0853	-0.0242		0.9159	-11.6139	-11.6569	0.043
	1.5677	-9.9255	-10.004	0.0785		2.3209	-7.3693	-7.3399	-0.0294		1.0197	-11.512	-11.5225	0.0105
	1.7257	-9.6554	-9.611	-0.0444		2.5862	-6.6081	-6.586	-0.0221		1.1243	-11.3418	-11.3714	0.0296
	1.8845	-9.288	-9.2007	-0.0872		2.853	-5.7739	-5.8498	0.0759		1.2298	-11.1425	-11.2015	0.059
	2.0442	-8.9319	-8.7767	-0.1552		3.1214	-5.0514	-5.1544	0.103		1.3361	-10.9066	-11.0103	0.1037
	2.2049	-8.5085	-8.3429	-0.1655		3.3913	-4.4319	-4.5167	0.0847		1.4433	-10.658	-10.7952	0.1371
	2.3665	-8.1064	-7.904	-0.2024		3.6628	-3.8636	-3.9463	0.0827		1.5514	-10.3977	-10.5535	0.1557
	2.5291	-7.6101	-7.4646	-0.1455		3.9358	-3.3753	-3.4463	0.0709		1.6603	-10.153	-10.2824	0.1295
	2.6926	-7.2312	-7.0295	-0.2018		4.2105	-3.0001	-3.0146	0.0145		1.7702	-9.8429	-9.9795	0.1366
	2.8571	-6.709	-6.6031	-0.1059		4.4868	-2.5883	-2.6462	0.0579		1.881	-9.4999	-9.6424	0.1425
	3.0225	-6.3541	-6.1894	-0.1646		4.7647	-2.2918	-2.3344	0.0426		1.9926	-9.2505	-9.2695	0.019
	3.1889	-6.1357	-5.7918	-0.3439		5.0442	-2.0624	-2.0719	0.0094478		2.1052	-8.7979	-8.8601	0.0622
	3.3563	-5.6756	-5.4128	-0.2628		5.3254	-1.8568	-1.8517	-0.0050671		2.2188	-8.4046	-8.4149	0.0103
	3.5248	-5.3458	-5.0544	-0.2914		5.6082	-1.6998	-1.6676	-0.0322		2.3333	-8.0077	-7.936	-0.0717
	3.6942	-4.6967	-4.7177	0.021		5.8928	-1.5212	-1.5139	-0.0073367		2.4488	-7.4888	-7.4275	-0.0613
	3.8646	-4.3975	-4.4032	0.0056943		6.179	-1.4144	-1.3858	-0.0286		2.5652	-6.9561	-6.8954	-0.0607
	4.0361	-4.0967	-4.111	0.0143		6.467	-1.2932	-1.2793	-0.0138		2.6826	-6.4873	-6.3473	-0.14
	4.2085	-3.8236	-3.8406	0.017		6.7567	-1.1948	-1.1911	-0.0036783
	4.3821	-3.561	-3.5912	0.0302		7.0481	-1.3541	-1.1182	-0.2359
	4.5567	-3.3044	-3.3618	0.0574		7.3413	-1.1212	-1.0584	-0.0628
	4.7323	-3.1106	-3.1512	0.0406		7.6362	-1.008	-1.0096	0.0015885
	4.909	-2.9137	-2.9581	0.0444		7.933	-1.0519	-0.9703	-0.0816
	5.0868	-2.7781	-2.7813	0.00321		8.2316	-0.9397	-0.9391	-0.00061432
	5.2657	-2.5327	-2.6195	0.0868		8.532	-0.9159	-0.9149	-0.00099652
	5.4457	-2.3472	-2.4714	0.1243		8.8342	-0.8435	-0.8967	0.0532
						9.1383	-0.8908	-0.8837	-0.007065
						9.4443	-0.8973	-0.8754	-0.022
						9.7521	-0.761	-0.871	0.11

## Sheet: Fig 1C
	1.6 µM C3G			1.6 µM C3G + 3 µM CrkL			1.6 µM C3G + 6 µM CrkL			1.6 µM C3G + 12 µM CrkL			1.6 µM C3G + 24 µM CrkL
	s-value (S)	c(s)		s-value (S)	c(s)		s-value (S)	c(s)		s-value (S)	c(s)		s-value (S)	c(s)
	0	0.0010632		0	0.0114
	0.1111	0.0072371		0.0321	3.8697
	0.2222	8.291e-05		0.0643	1.1773
	0.3333	1.5012e-06		0.0964	0.247
	0.4444	5.0465e-08		0.1285	0.0397
	0.5556	3.4065e-09		0.1606	0.0051964
	0.6667	4.7441e-10		0.1928	0.00057602
	0.7778	1.3338e-10		0.2249	5.605e-05
	0.8889	7.2551e-11		0.257	4.9399e-06
	1	7.0961e-11		0.2892	4.0603e-07
	1.1111	1.1651e-10		0.3213	3.1997e-08
	1.2222	2.9004e-10		0.3534	2.4827e-09
	1.3333	1.0045e-09		0.3855	1.9457e-10
	1.4444	4.4199e-09		0.4177	1.5781e-11
	1.5556	2.2697e-08		0.4498	1.3558e-12
	1.6667	1.2703e-07		0.4819	2.0616e-13
	1.7778	6.9733e-07		0.5141	1.3233e-14
	1.8889	3.6516e-06		0.5462	5.247e-14
	2	1.6685e-05		0.5783	1.4475e-13
	2.1111	6.2902e-05		0.6104	1.8636e-14
	2.2222	0.00018235		0.6426	1.0907e-13
	2.3333	0.00040546		0.6747	1.9188e-13
	2.4444	0.00066979		0.7068	2.0525e-13
	2.5556	0.00083408		0.739	1.7364e-13
	2.6667	0.00079613		0.7711	1.2768e-13
	2.7778	0.00061351		0.8032	8.692e-14
	2.8889	0.00042536		0.8353	6.3355e-14
	3	0.00027853		0.8675	6.6203e-14
	3.1111	0.00019202		0.8996	3.0501e-13
	3.2222	0.00015017		0.9317	1.6324e-13
	3.3333	0.00014318		0.9639	6.4364e-14
	3.4444	0.00017458		0.996	1.3577e-13
	3.5556	0.00027823		1.0281	2.9736e-13
	3.6667	0.00056489		1.0602	2.7209e-13
	3.7778	0.0014055		1.0924	3.0378e-13
	3.8889	0.0040371		1.1245	1.4004e-13
	4	0.0121		1.1566	6.3793e-14
	4.1111	0.0346		1.1888	1.763e-13
	4.2222	0.0856		1.2209	2.503e-14
	4.3333	0.1694		1.253	1.4762e-13
	4.4444	0.2559		1.2851	3.9535e-14
	4.5556	0.2856		1.3173	1.6024e-14
	4.6667	0.2351		1.3494	3.2042e-14
	4.7778	0.1478		1.3815	3.062e-13
	4.8889	0.0761		1.4137	1.1725e-12
	5	0.0336		1.4458	7.0909e-12
	5.1111	0.0138		1.4779	4.2171e-11
	5.2222	0.0056578		1.51	2.428e-10
	5.3333	0.0024828		1.5422	1.3338e-09
	5.4444	0.001227		1.5743	7.2019e-09
	5.5556	0.00071214		1.6064	3.7461e-08
	5.6667	0.00049016		1.6386	1.8537e-07
	5.7778	0.00040334		1.6707	8.5065e-07
	5.8889	0.00039181		1.7028	3.5723e-06
	6	0.00044044		1.7349	1.3202e-05
	6.1111	0.00054905		1.7671	4.7195e-05
	6.2222	0.00073803		1.7992	0.00015279
	6.3333	0.001036		1.8313	0.00045466
	6.4444	0.0014576		1.8635	0.0011878
	6.5556	0.0020071		1.8956	0.0029287
	6.6667	0.0026569		1.9277	0.0067317
	6.7778	0.003329		1.9598	0.0134
	6.8889	0.0039303		1.992	0.0244
	7	0.0043499		2.0241	0.0402
	7.1111	0.0045535		2.0562	0.0585
	7.2222	0.0044999		2.0884	0.0814
	7.3333	0.0042449		2.1205	0.1032
	7.4444	0.0038359		2.1526	0.119
	7.5556	0.0033437		2.1847	0.1316
	7.6667	0.002856		2.2169	0.132
	7.7778	0.002367		2.249	0.1209
	7.8889	0.0019401		2.2811	0.1057
	8	0.0015654		2.3133	0.0833
	8.1111	0.0012526		2.3454	0.0669
	8.2222	0.00098656		2.3775	0.0499
	8.3333	0.0007794		2.4096	0.0363
	8.4444	0.00061572		2.4418	0.0258
	8.5556	0.00048802		2.4739	0.0171
	8.6667	0.00039251		2.506	0.0118
	8.7778	0.00031866		2.5382	0.0075821
	8.8889	0.00026609		2.5703	0.0049117
	9	0.00022705		2.6024	0.0032339
	9.1111	0.00020257		2.6345	0.0020574
	9.2222	0.00018576		2.6667	0.001374
	9.3333	0.00017951		2.6988	0.00089583
	9.4444	0.00018152		2.7309	0.00060891
	9.5556	0.00019058		2.7631	0.00041423
	9.6667	0.00020945		2.7952	0.0002912
	9.7778	0.00024065		2.8273	0.00020587
	9.8889	0.00028481		2.8594	0.00015118
	10	0.00034856		2.8916	0.0001127
	10.1111	0.00043717		2.9237	8.8431e-05
	10.2222	0.00055367		2.9558	7.1394e-05
	10.3333	0.00071924		2.988	5.9657e-05
	10.4444	0.00094306		3.0201	5.1639e-05
	10.5556	0.001251		3.0522	4.603e-05
	10.6667	0.0016708		3.0843	4.2593e-05
	10.7778	0.0022897		3.1165	4.0571e-05
	10.8889	0.00321		3.1486	3.9843e-05
	11	0.0092737		3.1807	4.0248e-05
				3.2129	4.202e-05
				3.245	4.4723e-05
				3.2771	4.9297e-05
				3.3092	5.5733e-05
				3.3414	6.4537e-05
				3.3735	7.5145e-05
				3.4056	8.9657e-05
				3.4378	0.00010837
				3.4699	0.00013238
				3.502	0.00016344
				3.5341	0.00020324
				3.5663	0.00025241
				3.5984	0.00031487
				3.6305	0.00039391
				3.6627	0.00049558
				3.6948	0.00061823
				3.7269	0.00076784
				3.759	0.00095561
				3.7912	0.00116
				3.8233	0.0014126
				3.8554	0.0017032
				3.8876	0.0020374
				3.9197	0.0023933
				3.9518	0.0028069
				3.9839	0.0032704
				4.0161	0.003743
				4.0482	0.0042307
				4.0803	0.0048362
				4.1125	0.0053058
				4.1446	0.0059116
				4.1767	0.0064894
				4.2088	0.007172
				4.241	0.0078073
				4.2731	0.0082707
				4.3052	0.0091112
				4.3373	0.01
				4.3695	0.0106
				4.4016	0.0114
				4.4337	0.0123
				4.4659	0.0134
				4.498	0.0147
				4.5301	0.0159
				4.5622	0.0171
				4.5944	0.0192
				4.6265	0.0209
				4.6586	0.0234
				4.6908	0.0265
				4.7229	0.03
				4.755	0.0347
				4.7871	0.0393
				4.8193	0.0454
				4.8514	0.0538
				4.8835	0.0616
				4.9157	0.0718
				4.9478	0.0857
				4.9799	0.0987
				5.012	0.1164
				5.0442	0.1407
				5.0763	0.1634
				5.1084	0.1891
				5.1406	0.2152
				5.1727	0.2521
				5.2048	0.2806
				5.2369	0.3145
				5.2691	0.3392
				5.3012	0.3706
				5.3333	0.3917
				5.3655	0.4154
				5.3976	0.4163
				5.4297	0.4163
				5.4618	0.4125
				5.494	0.3838
				5.5261	0.352
				5.5582	0.3168
				5.5904	0.274
				5.6225	0.2321
				5.6546	0.1938
				5.6867	0.1525
				5.7189	0.1166
				5.751	0.0898
				5.7831	0.0652
				5.8153	0.0469
				5.8474	0.0319
				5.8795	0.0209
				5.9116	0.0134
				5.9438	0.0084863
				5.9759	0.0051172
				6.008	0.0028995
				6.0402	0.0016677
				6.0723	0.00090607
				6.1044	0.00047285
				6.1365	0.00023875
				6.1687	0.00011573
				6.2008	5.3564e-05
				6.2329	2.4077e-05
				6.2651	1.0258e-05
				6.2972	4.1293e-06
				6.3293	1.6011e-06
				6.3614	5.836e-07
				6.3936	2.0194e-07
				6.4257	6.5161e-08
				6.4578	2.0057e-08
				6.49	5.7551e-09
				6.5221	1.5505e-09
				6.5542	3.9223e-10
				6.5863	9.1776e-11
				6.6185	1.9865e-11
				6.6506	3.9894e-12
				6.6827	7.3911e-13
				6.7149	1.9345e-13
				6.747	1.9925e-14
				6.7791	1.0044e-13
				6.8112	1.2286e-13
				6.8434	1.6617e-15
				6.8755	4.0078e-16
				6.9076	1.8224e-14
				6.9398	2.9197e-13
				6.9719	5.7757e-14
				7.004	7.0856e-14
				7.0361	2.1495e-13
				7.0683	7.8198e-16
				7.1004	1.1588e-14
				7.1325	6.5696e-14
				7.1647	3.0157e-17
				7.1968	7.2668e-14
				7.2289	2.7219e-18
				7.261	7.2391e-14
				7.2932	3.1125e-19
				7.3253	8.1351e-14
				7.3574	3.1125e-19
				7.3896	1.1561e-13
				7.4217	3.1125e-19
				7.4538	2.5985e-13
				7.4859	4.7726e-14
				7.5181	3.1125e-19
				7.5502	8.8952e-14
				7.5823	3.1125e-19
				7.6145	2.73e-13
				7.6466	5.6296e-14
				7.6787	3.1125e-19
				7.7108	1.6987e-13
				7.743	2.9757e-14
				7.7751	3.1125e-19
				7.8072	5.6701e-14
				7.8394	3.1125e-19
				7.8715	9.7273e-14
				7.9036	3.1125e-19
				7.9357	3.1125e-19
				7.9679	3.1125e-19
				8	6.225e-19

## Sheet: Fig 1D
	Sfast experimental				Sfast fitted model			Sw experimental				Sw fitted model
	[CrkL] / kd	weighted s-value (S)	Residuals		[CrkL] / kd	weighted s-value (S)		[CrkL] / kd	weighted s-value (S)	Residuals		[CrkL] / kd	weighted s-value (S)
	0.0071429	4.551	-0.057		0.00071429	4.6008		0.0071429	4.551	-0.0408		0.00071429	4.5992
	0.1286	4.807	0.0721		0.00092143	4.601		0.1286	4.435	-0.0165		0.00092143	4.5989
	0.2714	5.022	0.158		0.0011857	4.6013		0.2714	4.357	0.0641		0.0011857	4.5986
	2.1643	5.336	-0.0378		0.0015286	4.6017		2.1643	4.858	-0.0137		0.0015286	4.5982
	4.3214	5.859	-0.015		0.0019643	4.6022		4.3214	4.61	-0.0031061		0.0019643	4.5977
	8.6429	6.342	-0.0142		0.0025286	4.6029		8.6429	4.073	0.0284		0.0025286	4.5971
	17.2857	6.73	-0.0066805		0.0032571	4.6037		17.2857	3.452	0.0308		0.0032571	4.5962
					0.0042	4.6047						0.0042	4.5952
					0.0054071	4.6061						0.0054071	4.5938
					0.0069643	4.6078						0.0069643	4.592
					0.009	4.6101						0.009	4.5897
					0.0116	4.6129						0.0116	4.5867
					0.0149	4.6166						0.0149	4.5828
					0.0191	4.6213						0.0191	4.5779
					0.0246	4.6274						0.0246	4.5715
					0.0318	4.6352						0.0318	4.5633
					0.0409	4.6451						0.0409	4.5527
					0.0527	4.6577						0.0527	4.539
					0.0679	4.6736						0.0679	4.5215
					0.0871	4.6938						0.0871	4.4988
					0.1129	4.7192						0.1129	4.4698
					0.145	4.7508						0.145	4.4327
					0.1864	4.7899						0.1864	4.3856
					0.2407	4.8377						0.2407	4.3263
					0.31	4.8877						0.31	4.307
					0.3986	4.937						0.3986	4.3436
					0.5136	4.9909						0.5136	4.3927
					0.6614	5.0493						0.6614	4.4538
					0.85	5.112						0.85	4.5261
					1.1	5.1787						1.1	4.6086
					1.4143	5.249						1.4143	4.7003
					1.8214	5.3222						1.8214	4.7998
					2.3429	5.4271						2.3429	4.8601
					3.0214	5.6068						3.0214	4.7932
					3.8857	5.795						3.8857	4.6765
					5.0071	5.9827						5.0071	4.5118
					6.45	6.1627						6.45	4.3088
					8.2857	6.3305						8.2857	4.0822
					10.7143	6.4842						10.7143	3.8472
					13.7857	6.6235						13.7857	3.6168
					17.7143	6.7487						17.7143	3.4002
					22.8571	6.8603						22.8571	3.2032
					29.4286	6.9585						29.4286	3.0288
					37.9286	7.044						37.9286	2.8777
					48.7857	7.1173						48.7857	2.7492
					62.8571	7.1792						62.8571	2.6416
					80.9536	7.2308						80.9536	2.5528
					104.259	7.2733						104.259	2.4803
					134.273	7.3078						134.273	2.4216
					172.929	7.3357						172.929	2.3746

## Sheet: Fig 1E
	cfast experimental				cfast fitted model			cslow experimental				cslow fitted model
	[CrkL] / kd	signal population (au)	Residuals		[CrkL] / kd	signal population (au)		[CrkL] / kd	signal population (au)	Residuals		[CrkL] / kd	signal population (au)
	2.1643	0.7624	-0.0883		0.2164	0.6882		2.1643	0.08	-0.0205		0.2164	0.0011
	4.3214	0.9319	0.008225		0.2479	0.6921		4.3214	0.317	-0.00071901		0.2479	0.00145
	8.6429	0.998	0.0131		0.2843	0.6965		8.6429	0.7146	-0.1241		0.2843	0.00191
	17.2857	1.003	-0.0315		0.3257	0.7015		17.2857	2.235	0.2834		0.3257	0.00251
					0.3736	0.7071						0.3736	0.0033006
					0.4279	0.7134						0.4279	0.0043352
					0.4907	0.7205						0.4907	0.0056904
					0.5621	0.7283						0.5621	0.0074643
					0.6443	0.7371						0.6443	0.0097844
					0.7357	0.7467						0.7357	0.0128
					0.85	0.7573						0.85	0.0168
					0.9714	0.7687						0.9714	0.0219
					1.1143	0.7811						1.1143	0.0286
					1.2714	0.7943						1.2714	0.0373
					1.4643	0.8082						1.4643	0.0484
					1.6714	0.8227						1.6714	0.0627
					1.9214	0.8375						1.9214	0.0808
					2.2	0.8525						2.2	0.1035
					2.5214	0.8675						2.5214	0.1318
					2.8929	0.8823						2.8929	0.1665
					3.3143	0.8967						3.3143	0.2088
					3.7929	0.9108						3.7929	0.2599
					4.35	0.9243						4.35	0.3209
					4.9857	0.9374						4.9857	0.3934
					5.7143	0.9499						5.7143	0.4789
					6.55	0.9619						6.55	0.5792
					7.5	0.9734						7.5	0.6964
					8.5714	0.9844						8.5714	0.8329
					9.8571	0.9951						9.8571	0.9914
					11.2857	1.0053						11.2857	1.175
					12.9286	1.0151						12.9286	1.3873
					14.8571	1.0245						14.8571	1.6325
					17	1.0335						17	1.9154
					19.5	1.042						19.5	2.2413
					22.3571	1.0501						22.3571	2.6165
					25.6429	1.0577						25.6429	3.0482
					29.3571	1.0649						29.3571	3.5446
					33.6429	1.0715						33.6429	4.1151
					38.5714	1.0777						38.5714	4.7704
					44.2143	1.0834						44.2143	5.5228
					50.6429	1.0887						50.6429	6.3865
					58.0714	1.0934						58.0714	7.3776
					66.5714	1.0978						66.5714	8.5147
					76.2871	1.1017						76.2871	9.819
					87.4357	1.1053						87.4357	11.3149
					100.213	1.1085						100.213	13.0303
					114.858	1.1113						114.858	14.9971
					131.642	1.1139						131.642	17.2521
					150.88	1.1161						150.88	19.8372
					172.929	1.1181						172.929	22.8008

## Sheet: Fig 2C
	Titration of C3G-PAAA with CrkL					Titration of C3G-APAA with CrkL					Titration of C3G-AAPA with CrkL					Titration of C3G-AAAP with CrkL
	Initial [C3G-PAAA] in the cell = 6.3 µM					Initial [C3G-APAA] in the cell = 9.9 µM					Initial [C3G-AAPA] in the cell = 9.6 µM					Initial [C3G-AAAP] in the cell = 8.6 µM
	[CrkL] in the injection syringe = 145 µM					[CrkL] in the injection syringe = 145 µM					[CrkL] in the injection syringe = 114 µM					[CrkL] in the injection syringe = 125 µM
	Molar ratio	Experimental kcal/mol injectant	Fit kcal/mol injectant	Residuals		Molar ratio	Experimental kcal/mol injectant	Fit kcal/mol injectant	Residuals		Molar ratio	Experimental kcal/mol injectant	Fit kcal/mol injectant	Residuals		Molar ratio	Experimental kcal/mol injectant	Fit kcal/mol injectant	Residuals
	0.2919	-9.3674	-9.3637	-0.0036982		0.1859	-11.9234	-11.6443	-0.2791		0.0859	-6.8789	-7.088	0.2092		0.0859	-6.8789	-7.088	0.2092
	0.4229	-8.6991	-8.7216	0.0225		0.2693	-10.921	-11.1578	0.2368		0.1551	-6.5149	-6.0753	-0.4396		0.1551	-6.5149	-6.0753	-0.4396
	0.5546	-7.9601	-7.9213	-0.0388		0.3531	-10.4643	-10.5693	0.105		0.2247	-5.2426	-5.3032	0.0605		0.2247	-5.2426	-5.3032	0.0605
	0.687	-6.9578	-6.9829	0.025		0.4374	-9.82	-9.8704	0.0504		0.2946	-4.6334	-4.7274	0.094		0.2946	-4.6334	-4.7274	0.094
	0.8202	-5.9915	-5.9718	-0.0197		0.5222	-9.0492	-9.064	0.0148		0.365	-4.2075	-4.2979	0.0904		0.365	-4.2075	-4.2979	0.0904
	0.9541	-4.9374	-4.9841	0.0468		0.6075	-8.1963	-8.1702	-0.0261		0.4358	-3.93	-3.9732	0.0431		0.4358	-3.93	-3.9732	0.0431
	1.0888	-4.1906	-4.1061	-0.0845		0.6933	-7.2459	-7.2274	-0.0185		0.5069	-3.6456	-3.7224	0.0768		0.5069	-3.6456	-3.7224	0.0768
	1.2243	-3.4426	-3.3824	-0.0603		0.7796	-6.3225	-6.2863	-0.0362		0.5785	-3.5112	-3.5242	0.013		0.5785	-3.5112	-3.5242	0.013
	1.3605	-2.7451	-2.8151	0.07		0.8663	-5.4494	-5.3975	-0.0519		0.6505	-3.2862	-3.3636	0.0774		0.6505	-3.2862	-3.3636	0.0774
	1.4976	-2.3659	-2.3823	0.0164		0.9536	-4.6641	-4.599	-0.0651		0.7229	-3.2356	-3.2303	-0.00532		0.7229	-3.2356	-3.2303	-0.00532
	1.6354	-2.0343	-2.0553	0.0209		1.0413	-3.9308	-3.9098	-0.021		0.7957	-3.3259	-3.1172	-0.2087		0.7957	-3.3259	-3.1172	-0.2087
	1.774	-1.8146	-1.8076	-0.0069541		1.1296	-3.2969	-3.3323	0.0355		0.8689	-2.9298	-3.0192	0.0894		0.8689	-2.9298	-3.0192	0.0894
	1.9135	-1.5977	-1.6186	0.021		1.2184	-2.7628	-2.8574	0.0947		0.9426	-2.909	-2.9327	0.0236		0.9426	-2.909	-2.9327	0.0236
	2.0537	-1.5796	-1.4727	-0.1069		1.3077	-2.4371	-2.471	0.0339		1.0166	-2.8274	-2.8549	0.0275		1.0166	-2.8274	-2.8549	0.0275
	2.1948	-1.3666	-1.3587	-0.007894		1.3975	-2.1555	-2.1577	0.002261		1.0912	-2.8347	-2.7841	-0.0506		1.0912	-2.8347	-2.7841	-0.0506
	2.3367	-1.29	-1.2683	-0.0217		1.4879	-1.8725	-1.9036	0.0312		1.1661	-2.6827	-2.7186	0.0359		1.1661	-2.6827	-2.7186	0.0359
	2.4794	-1.2044	-1.1958	-0.008507		1.5788	-1.7013	-1.6967	-0.0045509		1.2415	-2.6964	-2.6574	-0.0391		1.2415	-2.6964	-2.6574	-0.0391
	2.623	-1.1255	-1.137	0.0116		1.6702	-1.4799	-1.5274	0.0475		1.3173	-2.6274	-2.5996	-0.0279		1.3173	-2.6274	-2.5996	-0.0279
	2.7674	-1.1502	-1.0888	-0.0614		1.7622	-1.3765	-1.3878	0.0113		1.3936	-2.4884	-2.5445	0.0562		1.3936	-2.4884	-2.5445	0.0562
	2.9127	-1.0427	-1.0488	0.00607		1.8547	-1.2721	-1.272	-0.00012561		1.4704	-2.3238	-2.4917	0.1679		1.4704	-2.3238	-2.4917	0.1679
	3.0589	-0.9809	-1.0153	0.0344		1.9477	-1.1679	-1.1752	0.0073048		1.5475	-2.3124	-2.4407	0.1283		1.5475	-2.3124	-2.4407	0.1283
	3.2059	-0.9739	-0.987	0.0131		2.0414	-1.0345	-1.0937	0.0592		1.6252	-2.3803	-2.3912	0.0109		1.6252	-2.3803	-2.3912	0.0109
	3.3538	-0.9296	-0.9629	0.0334		2.1355	-1.0421	-1.0245	-0.0176		1.7033	-2.3267	-2.3429	0.0162		1.7033	-2.3267	-2.3429	0.0162
	3.5026	-0.9503	-0.9423	-0.0079608		2.2303	-1.2072	-0.9656	-0.2417		1.7819	-2.3057	-2.2956	-0.0101		1.7819	-2.3057	-2.2956	-0.0101
	3.6523	-0.9679	-0.9245	-0.0434		2.3256	-0.8868	-0.9149	0.028		1.8609	-2.6082	-2.2491	-0.3591		1.8609	-2.6082	-2.2491	-0.3591
	3.8029	-0.9377	-0.909	-0.0288		2.4215	-0.8578	-0.8711	0.0133		1.9405	-2.1988	-2.2033	0.00453		1.9405	-2.1988	-2.2033	0.00453
	3.9544	-0.9329	-0.8954	-0.0375		2.518	-0.8073	-0.833	0.0257		2.0205	-2.3504	-2.158	-0.1924		2.0205	-2.3504	-2.158	-0.1924
	4.1068	-0.8998	-0.8835	-0.0162		2.615	-0.8143	-0.7998	-0.0145		2.101	-2.163	-2.1132	-0.0498		2.101	-2.163	-2.1132	-0.0498
	4.2602	-0.8447	-0.873	0.0283		2.7127	-0.8292	-0.7706	-0.0586		2.182	-1.9756	-2.0687	0.0931		2.182	-1.9756	-2.0687	0.0931
	4.4145	-0.8746	-0.8637	-0.011		2.8109	-0.7637	-0.7448	-0.0189		2.2635	-2.0633	-2.0245	-0.0388		2.2635	-2.0633	-2.0245	-0.0388
	4.5697	-0.8037	-0.8554	0.0516		2.9098	-0.7115	-0.7219	0.0104		2.3454	-1.9619	-1.9805	0.0186		2.3454	-1.9619	-1.9805	0.0186
	4.7259	-0.7989	-0.8479	0.049		3.0092	-0.6785	-0.7016	0.023		2.4279	-1.9291	-1.9366	0.00747		2.4279	-1.9291	-1.9366	0.00747
	4.8831	-0.8823	-0.8412	-0.0411		3.1093	-0.6484	-0.6833	0.0349		2.5109	-1.8196	-1.8928	0.0732		2.5109	-1.8196	-1.8928	0.0732
	5.0412	-0.7977	-0.8351	0.0375		3.21	-0.6634	-0.667	0.0035649		2.5944	-1.8252	-1.8492	0.0239		2.5944	-1.8252	-1.8492	0.0239
											2.6784	-1.7515	-1.8055	0.054		2.6784	-1.7515	-1.8055	0.054

## Sheet: Fig 2E
	Titration of C3G-AAPA with CrkL-SH3 titration #1					Titration of C3G-AAPA with CrkL-SH3 titration #2						Titration of C3G-AAPA-Y554H with CrkL-SH3 titration #1					Titration of C3G-AAPA-Y554H with CrkL-SH3 titration #2					Titration of C3G-AAPA-Y554H with CrkL-SH3 titration #3						Titration of pC3G-AAPA with CrkL-SH3 titration #1					Titration of pC3G-AAPA with CrkL-SH3 titration #2					Titration of pC3G-AAPA with CrkL-SH3 titration #3
	Initial [C3G-AAPA] in the cell = 18.1 µM					Initial [C3G-AAPA] in the cell = 9.6 µM						Initial [C3G-AAPA] in the cell = 10.4 µM					Initial [C3G-AAAP] in the cell = 21.8 µM					Initial [C3G-AAAP] in the cell = 17.8 µM						Initial [pC3G-AAPA] in the cell = 7.5 µM					Initial [pC3G-AAPA] in the cell = 21.8 µM					Initial [pC3G-AAPA] in the cell = 17.8 µM
	[CrkL-SH3] in the injection syringe = 142 µM					[CrkL-SH3] in the injection syringe = 102 µM						[CrkL-SH3] in the injection syringe = 111 µM					[CrkL-SH3] in the injection syringe = 92 µM					[CrkL-SH3] in the injection syringe = 90 µM						[CrkL-SH3] in the injection syringe = 53 µM					[CrkL-SH3] in the injection syringe = 92 µM					[CrkL-SH3] in the injection syringe = 90 µM
	Molar ratio	Experimental kcal/mol injectant	Fit kcal/mol injectant	Residuals		Molar ratio	Experimental kcal/mol injectant	Fit kcal/mol injectant	Residuals			Molar ratio	Experimental kcal/mol injectant	Fit kcal/mol injectant	Residuals		Molar ratio	Experimental kcal/mol injectant	Fit kcal/mol injectant	Residuals		Molar ratio	Experimental kcal/mol injectant	Fit kcal/mol injectant	Residuals			Molar ratio	Experimental kcal/mol injectant	Fit kcal/mol injectant	Residuals		Molar ratio	Experimental kcal/mol injectant	Fit kcal/mol injectant	Residuals		Molar ratio	Experimental kcal/mol injectant	Fit kcal/mol injectant	Residuals
	0.0715	-6.2341	-6.1333	-0.1008		0.097	-5.82	-4.9494	-0.8706			0.0969	-11.7486	-11.5777	-0.1709		0.0384	-12.462	-12.5729	0.1109		0.0557	-12.5853	-12.6055	0.0202			0.064	-4.6981	-3.9522	-0.7459		0.067	-4.6783	-5.5992	0.9209		0.1334	-3.3958	-3.2791	-0.1167
	0.127	-5.1816	-5.54	0.3584		0.1721	-4.3663	-4.3057	-0.0606			0.1721	-10.63	-10.7643	0.1343		0.0682	-12.3771	-12.4158	0.0387		0.0989	-12.3044	-12.3062	0.0018			0.1137	-3.8681	-3.4188	-0.4493		0.119	-3.894	-4.2069	0.3129		0.1921	-2.6088	-2.5279	-0.0808
	0.1828	-4.7392	-4.8974	0.1581		0.2478	-3.4435	-3.7009	0.2574			0.2478	-9.7575	-9.6798	-0.0777		0.0982	-12.0925	-12.2297	0.1372		0.1424	-12.0307	-11.9392	-0.0915			0.1637	-3.1425	-3.0019	-0.1406		0.1714	-3.1966	-3.2494	0.0528		0.2512	-2.1327	-2.0136	-0.1192
	0.239	-3.7535	-4.2457	0.4922		0.3241	-2.9557	-3.165	0.2093			0.324	-8.4423	-8.3296	-0.1126		0.1284	-12.0075	-12.008	0.0005		0.1862	-11.7319	-11.4896	-0.2423			0.2141	-2.9153	-2.6741	-0.2412		0.2241	-2.6294	-2.6106	-0.0188		0.3107	-1.8311	-1.6529	-0.1782
	0.2957	-4.4304	-3.6282	-0.8023		0.4009	-2.4728	-2.7116	0.2388			0.4008	-6.9439	-6.8223	-0.1216		0.1589	-11.7832	-11.743	-0.0402		0.2304	-10.9168	-10.9425	0.0257			0.2648	-2.4041	-2.4133	0.00928		0.2772	-2.2923	-2.1788	-0.1135		0.3706	-1.1114	-1.391	0.2796
	0.3527	-3.3772	-3.078	-0.2991		0.4782	-2.1797	-2.3402	0.1605			0.4781	-5.3933	-5.3513	-0.042		0.1895	-11.2486	-11.4254	0.1768		0.2748	-10.2515	-10.286	0.0345			0.3159	-2.1141	-2.2029	0.0888		0.3306	-1.9902	-1.877	-0.1132		0.431	-1.0189	-1.1934	0.1746
	0.4102	-2.4556	-2.6116	0.1559		0.5561	-1.7666	-2.0418	0.2752			0.5559	-4.105	-4.09	-0.015		0.2204	-10.8557	-11.0449	0.1892		0.3196	-9.3755	-9.5168	0.1413			0.3673	-2.045	-2.0303	-0.0147		0.3845	-1.7016	-1.6575	-0.0441		0.4917	-0.9209	-1.0388	0.1178
	0.468	-2.2243	-2.2294	0.00518		0.6346	-1.8632	-1.8041	-0.0591			0.6344	-3.0273	-3.1089	0.0817		0.2515	-10.548	-10.591	0.043		0.3647	-8.5123	-8.6464	0.1341			0.4191	-1.8543	-1.8865	0.0322		0.4387	-1.5124	-1.4913	-0.0211		0.553	-0.9779	-0.9134	-0.0646
	0.5263	-1.8568	-1.923	0.0662		0.7136	-1.5313	-1.6152	0.0839			0.7134	-2.3161	-2.3877	0.0716		0.2828	-9.8796	-10.0542	0.1747		0.4101	-7.4677	-7.7052	0.2375			0.4713	-1.7028	-1.7646	0.0618		0.4934	-1.4358	-1.3604	-0.0753		0.6147	-0.7315	-0.8084	0.0769
	0.585	-1.7198	-1.6796	-0.0402		0.7932	-1.3403	-1.4646	0.1242			0.7929	-1.822	-1.8693	0.0474		0.3143	-9.3246	-9.4287	0.1041		0.4558	-6.7507	-6.7404	-0.0103			0.5239	-1.5792	-1.6597	0.0805		0.5484	-1.2944	-1.2538	-0.0407		0.6768	-0.7105	-0.7181	0.007577
	0.6441	-1.5231	-1.4868	-0.0364		0.8734	-1.2068	-1.3438	0.137			0.8731	-1.4417	-1.4969	0.0553		0.3461	-8.6032	-8.716	0.1128		0.5019	-5.8925	-5.8056	-0.0869			0.5768	-1.5049	-1.568	0.0631		0.6038	-1.1759	-1.164	-0.0119		0.7394	-0.6075	-0.6385	0.031
	0.7037	-1.3517	-1.3335	-0.0181		0.9541	-1.1604	-1.2462	0.0858			0.9538	-1.1656	-1.2264	0.0609		0.3781	-7.8321	-7.9282	0.0962		0.5483	-4.9277	-4.9469	0.0193			0.6302	-1.2883	-1.4868	0.1985		0.6597	-1.0657	-1.0864	0.0207		0.8024	-0.6259	-0.5667	-0.0592
	0.7637	-1.2717	-1.2111	-0.0607		1.0355	-1.1927	-1.1667	-0.026			1.0351	-0.9699	-1.0267	0.0568		0.4103	-6.9051	-7.0893	0.1843		0.595	-4.1268	-4.1933	0.0664			0.6839	-1.4078	-1.4139	0.00603		0.7159	-1.0274	-1.0177	-0.00967		0.8659	-0.4304	-0.5009	0.0706
	0.8241	-1.2112	-1.1124	-0.0987		1.1174	-1.113	-1.1013	-0.0117			1.117	-0.8385	-0.8766	0.0381		0.4428	-6.216	-6.2333	0.0172		0.6421	-3.6565	-3.5543	-0.1021			0.738	-1.3081	-1.3476	0.0395		0.7726	-0.9012	-0.9556	0.0544		0.9299	-0.5321	-0.4397	-0.0924
	0.885	-1.115	-1.0323	-0.0827		1.2	-1.1195	-1.0472	-0.0723			1.1996	-0.7388	-0.7617	0.0229		0.4755	-5.4158	-5.3977	-0.018		0.6896	-3.1289	-3.0254	-0.1035			0.7925	-1.1585	-1.2867	0.1281		0.8296	-0.8988	-0.8984	-0.000329		0.9943	-0.4808	-0.3819	-0.0989
	0.9464	-1.0296	-0.9666	-0.063		1.2831	-0.9458	-1.0019	0.0561			1.2827	-0.6567	-0.6722	0.0155		0.5085	-4.5998	-4.6164	0.0166		0.7373	-2.5714	-2.5938	0.0224			0.8475	-1.1369	-1.2301	0.0932		0.8871	-0.8484	-0.8451	-0.003329
	1.0081	-0.92	-0.9123	-0.007743		1.3669	-0.9198	-0.9638	0.044			1.3664	-0.6005	-0.6015	0.000984		0.5417	-3.9142	-3.9129	-0.00131		0.7855	-2.363	-2.2438	-0.1191			0.9028	-1.0473	-1.1772	0.1298		0.9451	-0.7508	-0.7946	0.0439
	1.0704	-0.9188	-0.867	-0.0518		1.4513	-1.043	-0.9315	-0.1115			1.4508	-0.5584	-0.5447	-0.0137		0.5751	-3.3104	-3.2984	-0.0121		0.834	-2.03	-1.9605	-0.0695			0.9585	-1.1098	-1.1272	0.0174		1.0034	-0.7011	-0.7465	0.0453
	1.1331	-0.8543	-0.8289	-0.0253		1.5363	-0.8891	-0.9039	0.0148			1.5358	-0.5109	-0.4986	-0.0124		0.6088	-2.7737	-2.7737	-4e-05		0.8829	-1.9354	-1.7305	-0.2049			1.0147	-1.0386	-1.0796	0.041		1.0622	-0.705	-0.7001	-0.004851
	1.1963	-0.8211	-0.7967	-0.0245		1.622	-0.8687	-0.8801	0.0114			1.6215	-0.463	-0.4606	-0.002379		0.6428	-2.5378	-2.3326	-0.2052		0.9321	-1.6983	-1.5429	-0.1554			1.0713	-0.9721	-1.034	0.0619		1.1214	-0.6681	-0.6551	-0.013
	1.26	-0.7627	-0.7691	0.006402		1.7083	-0.6859	-0.8595	0.1737			1.7078	-0.4332	-0.429	-0.00413		0.7115	-1.6834	-1.6601	-0.0233		0.9817	-1.4799	-1.389	-0.0909			1.1283	-0.9717	-0.9902	0.0184		1.1811	-0.5835	-0.6113	0.0278
	1.3241	-0.7473	-0.7455	-0.001809		1.7953	-0.8161	-0.8416	0.0255			1.7947	-0.4217	-0.4025	-0.0192		0.7462	-1.6392	-1.4073	-0.2319		1.0317	-1.2888	-1.2617	-0.0271			1.1857	-0.997	-0.9477	-0.0493		1.2413	-0.5646	-0.5683	0.003719
	1.3888	-0.6895	-0.725	0.0356		1.8829	-0.841	-0.826	-0.015			1.8823	-0.4172	-0.38	-0.0372		0.7812	-1.4384	-1.1973	-0.2411		1.082	-1.1367	-1.1558	0.0191			1.2436	-0.8767	-0.9064	0.0296		1.3018	-0.5537	-0.526	-0.0277
	1.4539	-0.6654	-0.7073	0.0419		1.9712	-0.8613	-0.8122	-0.0491			1.9706	-0.3954	-0.3609	-0.0346		0.8165	-1.3093	-1.0222	-0.2872		1.1328	-0.9732	-1.0669	0.0937			1.3019	-0.9433	-0.8661	-0.0772		1.3629	-0.522	-0.4842	-0.0378
	1.5195	-0.6186	-0.6917	0.0731		2.0602	-0.817	-0.8	-0.017			2.0595	-0.3715	-0.3443	-0.0272		0.852	-1.0595	-0.8754	-0.1841		1.1839	-0.8444	-0.9918	0.1474			1.3607	-0.8896	-0.8266	-0.063		1.4244	-0.5086	-0.4428	-0.0659
	1.5856	-0.6133	-0.6781	0.0648		2.1499	-0.7843	-0.7892	0.004873			2.1492	-0.3683	-0.33	-0.0383		0.8878	-0.9684	-0.7519	-0.2166		1.2354	-0.7815	-0.928	0.1465			1.4199	-0.865	-0.7878	-0.0772		1.4864	-0.4677	-0.4017	-0.066
	1.6523	-0.5714	-0.666	0.0946		2.2402	-0.7972	-0.7796	-0.0177			2.2395	-0.3289	-0.3175	-0.0114							1.2874	-0.7228	-0.8733	0.1504			1.4796	-0.8136	-0.7495	-0.064		1.5489	-0.2665	-0.3608	0.0943

## Sheet: Fig 3C
	Kobs x 1000 (s-1) / [C3G] (µM)
	C3G WT		C3G-PPAA		C3G-AAPP		C3G-AAPA		C3G-AAAP		C3G-PPAP		C3G-PPPA		C3G (1 µM)
	-	+	-	+	-	+	-	+	-	+	-	+	-	+	CrkL (40 µM)
	1.11496	7.97566	1.05097	1.55325	1.80477	9.13316	1.87351	6.51864	1.32258	1.62029	1.26422	1.54558	1.38608	5.74473
	1.17523	9.17873	1.16244	1.59735	1.79363	9.01538	1.64646	6.66159	1.31941	1.79903	1.16444	1.67236	1.36346	6.54096
	1.33644	10.1012	1.26389	1.44527	1.63904	9.89606	1.56927	5.89382	1.38891	1.78955	1.22397	1.56049	1.59107	6.6729
		8.84308

## Sheet: Fig 3D
	C3G WT					C3G-AAPP					C3G-AAPA
	Experimental data		Fitted model			Experimental data		Fitted model			Experimental data		Fitted model
	[CrkL] (µM)	Kobs x 1000 (s-1) / [C3G] (µM)	[CrkL] (µM)	Kobs x 1000 (s-1) / [C3G] (µM)		[CrkL] (µM)	Kobs x 1000 (s-1) / [C3G] (µM)	[CrkL] (µM)	Kobs x 1000 (s-1) / [C3G] (µM)		[CrkL] (µM)	Kobs x 1000 (s-1) / [C3G] (µM)	[CrkL] (µM)	Kobs x 1000 (s-1) / [C3G] (µM)
	0.625	1.6081	0.01	1.663		0.2	2.0615	0.01	2.4067		0.3125	2.4215	0.01	2.0975
	1.25	2.1503	0.0126	1.6643		0.675	2.2967	0.0126	2.408		0.625	2.0592	0.0126	2.0981
	2.5	3.2691	0.0158	1.6659		1.25	2.8947	0.0158	2.4095		1.25	2.4824	0.0158	2.0989
	5	4.004	0.02	1.668		2.5	3.8396	0.02	2.4114		2.5	2.6773	0.02	2.1
	10	4.9449	0.0251	1.6706		5	5.4237	0.0251	2.4139		5	2.9678	0.0251	2.1012
	20	7.9493	0.0316	1.6738		10	5.3815	0.0316	2.417		10	3.8785	0.0316	2.1028
	40	7.9757	0.0398	1.6779		20	7.9189	0.0398	2.4208		20	4.8126	0.0398	2.1049
	40	9.1787	0.0501	1.683		40	9.1332	0.0501	2.4257		40	6.5186	0.0501	2.1074
	40	10.1012	0.0631	1.6895		40	9.0154	0.0631	2.4318		40	6.6616	0.0631	2.1106
	40	8.8431	0.0794	1.6976		40	9.8961	0.0794	2.4395		40	5.8938	0.0794	2.1147
	80	10.2808	0.1	1.7078		80	9.1966	0.1	2.4492		80	6.7326	0.1	2.1198
	160	12.071	0.1259	1.7207		120	12.3089	0.1259	2.4613		160	8.6756	0.1259	2.1261
	358	12.9617	0.1585	1.7368		160	13.5534	0.1585	2.4766		160	8.1846	0.1585	2.1342
			0.1995	1.757		358	12.6209	0.1995	2.4957		260	7.8753	0.1995	2.1442
			0.2512	1.7824				0.2512	2.5198				0.2512	2.1569
			0.3162	1.8142				0.3162	2.5498				0.3162	2.1727
			0.3981	1.854				0.3981	2.5875				0.3981	2.1925
			0.5012	1.9037				0.5012	2.6345				0.5012	2.2173
			0.631	1.9657				0.631	2.6932				0.631	2.2483
			0.7943	2.0429				0.7943	2.7661				0.7943	2.2869
			1	2.1386				1	2.8566				1	2.3349
			1.2589	2.2569				1.2589	2.9683				1.2589	2.3944
			1.5849	2.4025				1.5849	3.1058				1.5849	2.4678
			1.9953	2.5806				1.9953	3.2739				1.9953	2.5579
			2.5119	2.797				2.5119	3.478				2.5119	2.6679
			3.1623	3.0578				3.1623	3.7238				3.1623	2.8012
			3.9811	3.369				3.9811	4.0168				3.9811	2.9613
			5.0119	3.7357				5.0119	4.3619				5.0119	3.1517
			6.3096	4.1617				6.3096	4.7627				6.3096	3.3751
			7.9433	4.6483				7.9433	5.2205				7.9433	3.6335
			10	5.1938				10	5.7338				10	3.9272
			12.5893	5.792				12.5893	6.2972				12.5893	4.2547
			15.8489	6.4326				15.8489	6.9015				15.8489	4.6122
			19.9526	7.1014				19.9526	7.5341				19.9526	4.9932
			25.1189	7.781				25.1189	8.1792				25.1189	5.3893
			31.6228	8.4531				31.6228	8.82				31.6228	5.7905
			39.8107	9.1002				39.8107	9.4401				39.8107	6.1863
			50.1187	9.7073				50.1187	10.0252				50.1187	6.5667
			63.0957	10.2631				63.0957	10.5641				63.0957	6.9232
			79.4328	10.761				79.4328	11.0498				79.4328	7.2498
			100	11.1983				100	11.4788				100	7.5424
			125.892	11.5757				125.892	11.8511				125.892	7.7996
			158.489	11.8968				158.489	12.1694				158.489	8.0219
			199.526	12.1665				199.526	12.4379				199.526	8.2112
			251.189	12.3907				251.189	12.662				251.189	8.3705
			316.228	12.5754				316.228	12.8472				316.228	8.503
			398.107	12.7266				398.107	12.9991				398.107	8.6123
			501.187	12.8495				501.187	13.123				501.187	8.7018
			630.957	12.9491				630.957	13.2235				630.957	8.7747
			794.328	13.0294				794.328	13.3047				794.328	8.8338
			1000	13.0939				1000	13.3701				1000	8.8814

## Sheet: Fig 3E
	Kobs x 1000 (s-1) / [pC3G] (µM)
	pC3G WT		pC3G-PPAA		pC3G-AAPP		pC3G-AAPA		pC3G-AAAP		C3G (0.2 µM)
	-	+	-	+	-	+	-	+	-	+	CrkL (5 µM)
	2.28812	26.4473	3.351	5.399	2.312	25.448	5.471	23.58	3.462	4.563
	2.6493	25.0408	2.121	3.981	3.334	29.294	5.795	21.367	3.047	4.237
	3.5375	28.6384	2.259	4.443	2.904	24.715	4.005	21.488	3.044	4.099
	2.97153			3.767					2.799
	2.526
	3.28894

## Sheet: Fig 3F
	pC3G WT					pC3G-AAPP					pC3G-AAPA					pC3G-AAAP
	Experimental data		Fitted model			Experimental data		Fitted model			Experimental data		Fitted model			Experimental data		Fitted model
	[CrkL] (µM)	Kobs x 1000 (s-1) / [pC3G] (µM)	[CrkL] (µM)	Kobs x 1000 (s-1) / [pC3G] (µM)		[CrkL] (µM)	Kobs x 1000 (s-1) / [pC3G] (µM)	[CrkL] (µM)	Kobs x 1000 (s-1) / [pC3G] (µM)		[CrkL] (µM)	Kobs x 1000 (s-1) / [pC3G] (µM)	[CrkL] (µM)	Kobs x 1000 (s-1) / [pC3G] (µM)		[CrkL] (µM)	Kobs x 1000 (s-1) / [pC3G] (µM)	[CrkL] (µM)	Kobs x 1000 (s-1) / [pC3G] (µM)
	0.02	2.9715	0.01	2.5199		0.05	3.5087	0.01	3.4186		0.05	7.2774	0.01	6.2955		0.1	3.147	0.01	2.969
	0.05	3.2385	0.0126	2.5664		0.1	4.3963	0.0126	3.4559		0.1	7.7975	0.0126	6.3355		0.3	3.5623	0.0126	2.9754
	0.1	4.375	0.0158	2.6248		0.2	6.1904	0.0158	3.5026		0.3	9.9486	0.0158	6.386		0.8	3.5373	0.0158	2.9833
	0.3	5.742	0.02	2.698		0.4	8.2281	0.02	3.5613		0.7	12.7751	0.02	6.4485		1.5	4.1659	0.02	2.9932
	0.5	11.006	0.0251	2.7896		0.7	11.6	0.0251	3.6349		1	14.5642	0.0251	6.5275		2	4.3858	0.0251	3.0054
	0.8	12.24	0.0316	2.9043		1	15.1	0.0316	3.727		2	19.7787	0.0316	6.6255		5	4.5629	0.0316	3.0206
	1	12.632	0.0398	3.0474		2	16.8	0.0398	3.8423		3	22.5785	0.0398	6.748		5	4.237	0.0398	3.0392
	1.2	14.5685	0.0501	3.2258		2.5	18.6	0.0501	3.9862		5	23.58	0.0501	6.9005		5	4.099	0.0501	3.062
	1.5	17.2865	0.0631	3.4476		3.5	23.7	0.0631	4.1655		5	21.367	0.0631	7.09				0.0631	3.0897
	1.8	18.906	0.0794	3.7224		3.5	21.9	0.0794	4.3884		5	21.488	0.0794	7.324				0.0794	3.1232
	3	24.343	0.1	4.0615		5	29.294	0.1	4.6646		10	23.3957	0.1	7.612				0.1	3.1631
	5	26.4475	0.1259	4.4781		5	24.715	0.1259	5.0054		15	26.4347	0.1259	7.9645				0.1259	3.2103
	10	29.2535	0.1585	4.9867		5	25.4475	0.1585	5.4239		30	25.9647	0.1585	8.3925				0.1585	3.2651
	15	30.389	0.1995	5.6032		7.5	28.7225	0.1995	5.9348				0.1995	8.908				0.1995	3.328
	25	33.2325	0.2512	6.3439		15	30.7115	0.2512	6.554				0.2512	9.522				0.2512	3.3987
			0.3162	7.2245				0.3162	7.2977				0.3162	10.245				0.3162	3.4767
			0.3981	8.2584				0.3981	8.1817				0.3981	11.082				0.3981	3.5606
			0.5012	9.4545				0.5012	9.2192				0.5012	12.034				0.5012	3.6488
			0.631	10.815				0.631	10.4189				0.631	13.0945				0.631	3.7392
			0.7943	12.3327				0.7943	11.7829				0.7943	14.247				0.7943	3.8293
			1	13.9898				1	13.3037				1	15.4665				1	3.9169
			1.2589	15.7572				1.2589	14.9633				1.2589	16.721				1.2589	4
			1.5849	17.5956				1.5849	16.7323				1.5849	17.9735				1.5849	4.0767
			1.9953	19.4587				1.9953	18.571				1.9953	19.188				1.9953	4.1462
			2.5119	21.2977				2.5119	20.4332				2.5119	20.332				2.5119	4.2077
			3.1623	23.0663				3.1623	22.2702				3.1623	21.381				3.1623	4.2612
			3.9811	24.7252				3.9811	24.0356				3.9811	22.321				3.9811	4.3071
			5.0119	26.2449				5.0119	25.6904				5.0119	23.1445				5.0119	4.3459
			6.3096	27.6075				6.3096	27.2056				6.3096	23.8535				6.3096	4.3783
			7.9433	28.8058				7.9433	28.5634				7.9433	24.455				7.9433	4.4052
			10	29.8418				10	29.757				10	24.9585				10	4.4272
			12.5893	30.7243				12.5893	30.7884				12.5893	25.376				12.5893	4.4452
			15.8489	31.4668				15.8489	31.6668				15.8489	25.7185				15.8489	4.4598
			19.9526	32.0848				19.9526	32.4056				19.9526	25.9985				19.9526	4.4716
			25.1189	32.5948				25.1189	33.0204				25.1189	26.2255				25.1189	4.4811
			31.6228	33.0125				31.6228	33.5275				31.6228	26.409				31.6228	4.4888
			39.8107	33.3526				39.8107	33.9429				39.8107	26.557				39.8107	4.4949
			50.1187	33.6281				50.1187	34.281				50.1187	26.6755				50.1187	4.4998
			63.0957	33.8505				63.0957	34.5549				63.0957	26.771				63.0957	4.5037
			79.4328	34.0295				79.4328	34.776				79.4328	26.847				79.4328	4.5068
			100	34.173				100	34.9539				100	26.9075				100	4.5093

[truncated: 8 more sheets: Fig 4B, Fig 4C, Fig 4E, Fig 4F, Fig 4H, Fig 4I, Fig 4J, Fig 5D]
